# Supplementary material for: Zebrafish as a model to investigate a biallelic gain-of-function variant in MSGN1, associated with a novel skeletal dysplasia syndrome
Source: Hum Genomics. 2024 Mar 6;18:23. doi: 10.1186/s40246-024-00593-w (PMC10916241; doi:10.1186/s40246-024-00593-w)
Supplement: Supplementary file 1 — Additional file 1. Excel file S1: Raw Data Fig. 3, ISH signal quantification values and injection statistics [file 40246_2024_593_MOESM1_ESM.xlsx]

## Sheet: Fig. 3 and S3
Quantification of intracellular MSGN1-tag IF signal in HEK 293 cells
	huMSGN1 (WT); 0.5 µg; cytoplasma		huMSGN1 (WT); 0.5 µg; nucleus		huMSGN1 (WT); 0.5 µg; background		huMSGN1 (p.Arg125Leu); 0.5 µg; cytoplpasma		huMSGN1 (p.Arg125Leu); 0.5 µg; nucleus		huMSGN1 (p.Arg125Leu); 0.5 µg; background		huMSGN1 (WT); 1.0 µg; cytoplasma		huMSGN1 (WT); 1.0 µg; nucleus		huMSGN1 (WT); 1.0 µg; background		huMSGN1 (p.Arg125Leu); 1.0 µg; cytoplpasma		huMSGN1 (p.Arg125Leu); 1.0 µg; nucleus		huMSGN1 (p.Arg125Leu); 1.0 µg; background		w/o 1st cont.; cytoplasma		w/o 1st cont.; nucleus		w/o 1st cont.; background
region #1	353.689	142.33	70.369	2939.49	0	8.9336	156.277	17.87	66.365	741.89	0.5463	3.9383	354.196	42.54	370.03	1177.6	3.1333	11.38	279.333	79.42	154.655	1001.59	3.5961	5.8368	57.647	53.44	34.161	1007.72	0.6589	6.4933
	372.457	220.33	224.277	3103.17	46.2202	12.152	29.988	57.4	104.288	1041.83	19.4837	30.0642	323.972	151.78	337.626	2103.52	1.1038	6.9708	515.125	114.06	72.86	1078.97	0.4025	13.1517	44.042	25.72	7.493	1289.43	8.386	17.1922
	116.018	70.02	74.748	2356.34	3.3615	10.1595	64.979	25.67	28.351	1201.38	0.3983	29.265	321.016	261.22	500.686	1507.21	0.9737	9.06062	225.882	96.11	156.36	1131.22	0.98	4.3967	110.335	62.893	21.331	810.929	13.2238	13.323
	424.638	159.83	108.614	2646.59	0	7.54438	188.769	87.48	107.307	1545.18	0.258	4.865	178.92	71.4	205.403	960.2	8.317	10.3408	578.446	47.24	320.132	3421.8	0.0566	20.4179	21.407	17.57	1.657	1390.42	6.9218	13.3596
	118.332	307.83	112.188	1797.81	15	0.1008	68.965	270.51	50.827	1329.4	15	0.4308	270.546	72.84	383.361	1217.53	15	0.691	222.017	86.29	184.531	1428.46	15	18.2812	26.464	20.86	64.833	1260.69	15	0.7995
	210.482	377.57	398.353	3371.58	0.3301	7.2089	194.388	201.21	86.314	1634.62	0.9961	9.9263	494.73	96.65	170.11	1050.76	25.6245	18.366	171.123	115.07	109.852	2955.69	11.1299	15.8904	8.2791	13	18.245	1692.5	42.2552	11.4437
	495.897	90.15	145.153	2723.64	0.078	11.0635	23.672	64.64	101.824	1387.02	8.5241	22.3946	875.052	116.68	184.335	1571.63	21.4253	5.2502	174.028	124.18	103.887	1425.37	32.056	7.8773	69.524	20.36	10.913	1449.18	21.603	9.7838
	59.62	52.01	77.573	1893.71	0	14.8046	92.615	197.48	16.539	2266.14	3.4178	2.3114	306.189	62.89	97.517	1134.73	13.5819	4.65935	131.149	78.46	173.164	1275.66	0.3675	3.5243	14.754	19.61	0.154	2240.52	0.8653	10.9375
	194.496	46.98	76.325	2722.95	0.1019	8.89664	128.484	181.82	77.657	1949.6	0.564	0.7871	340.458	95.68	173.717	1486.28	0.9493	5.7613	287.547	163.59	74.865	1372.59	7.3824	6.9319	0.516	48.02	0.713	1532.78	75.8175	5.1298
	353.784	96.35	105.938	2286.16	2.1417	5.22871	81.788	727.46	49.093	3216.05	9.8467	0.992	261.127	63.5	190.257	2403.08	0.9643	6.4046	568.128	445.02	170.447	3661.49	13.1573	5.6606	0.255	55.61	119.094	912.64	15.367	6.8321
region #2	414.261	179.14	122.264	1475.71	0.3351	13.4548	153.105	409.34	85.668	1584.06	0.8457	41.3421	184.208	265.04	209.215	1720.67	0.002	7.25012	153.87	56.977	133.044	710.659	0.2959	5.7509	0.844	22.047	1.1072	551.356	0.3292	5.2473
	482.009	99.92	178.56	1714.27	28.2106	1.165	210.019	354.83	177.575	2319.95	0.9979	20.7337	239.072	65.89	337.81	1515.61	62.368	10.1402	242.324	104.19	87.744	1317.29	0.4552	7.9566	2.0348	59.406	29.397	428.971	23.8381	9.23
	170.415	195.69	124.055	1547.63	3.1704	22.038	90.263	228.84	143.68	2874.26	0.9086	69.8391	341	173.2	189.002	3153.92	33.9975	7.599	268.835	78.74	31.8	1588.98	4.6737	3.9	0.5852	21.353	53.1032	636.853	30.0986	5.2361
	221.788	411.89	75.792	3001.41	0.5735	33.0137	50.383	167.85	102.295	1592.08	1.0544	42.6712	345.858	169.74	197.755	1973.75	0.1522	9.5612	246.376	339.93	119.667	1393.08	1.9106	3.4897	35.471	17.944	0.6894	623.447	0.5825	8.7822
	489.149	247.47	95.557	3182.14	15	4.1364	39.291	277.9	162.041	2199.86	15	5.0816	201.537	63.82	147.096	3041.8	15	29.4648	160.279	235.14	108.919	1674.02	15	1.1564	48.7687	48.53	6.0078	916.49	15	0.272
	403.467	209.34	116.292	2968.33	16.6109	2.3355	146.341	158.01	15.39	1259.52	37.5265	54.4806	568.9	138.34	179.17	1755.7	0.0622	10.9319	329.268	266.22	147.459	2842.07	5.8302	3.2244	0.7272	22.41	39.3809	908.73	6.1247	8.2466
	364.649	382.75	193.685	3726.52	29.3893	4.5333	43.722	73.74	155.768	1841.12	0.97	14.5446	451.702	147.68	121.321	2051.21	4.391	8.3931	210.853	87.47	86.159	1605.61	0.2554	13.9609	22.3271	138.18	13.8981	1165.87	4.5922	11.4566
	352.695	525.49	213.932	2165.22	0.1792	1.8702	19.677	215.4	89.818	2100.94	2.0911	65.1706	281.697	254.44	216.781	1968.4	1.6844	7.2086	198.429	220.23	137.006	2139.63	29.1497	26.0162	36.3634	9.4	59.8089	1616.97	1.1448	6.7604
	505.25	120.64	106.264	2210.67	0.7751	14.8629	40.671	83.96	44.669	2153.79	0.2018	30.8711	333.18	273.18	172.729	1757.81	0.0621	6.8575	144.762	211.09	100.888	811.85	0.6065	2.7218	2.9864	14.4	3.6996	1575.15	0.7	4.9496
	390.782	257.98	145.878	1504.8	0.33	3.0187	68.823	193.02	58.173	2350.58	52.1908	4.9262	397.701	101.82	301.118	1056.49	43.1493	8.51	406.859	208.4	245.583	817.34	14.6367	11.1361	14.2248	91.79	0.5266	1719.39	4.735	5.5302
region #3	919.44	260.65	474.83	1038.96	20.0699	8.2396	412.596	372.19	270.713	2085.43	5.1416	9.1367	607.883	132.01	216.759	2795.04	0.4244	3.2167	523.565	58.57	177.926	1737.3	1.2924	7.5191	48.7317	73.897	3.4664	821.645	4.2209	7.1293
	880.13	91.01	243.36	1094.12	64.3937	5.5951	388.548	102.18	491.556	1472.86	3.8544	4.5387	120.089	201.97	365.284	1071.85	0.5505	5.922	708.792	65.33	339.607	1278.2	2.385	13.1955	1.2737	29.95	14.0974	1184.02	33.0846	12.0908
	1109.46	225.36	347.72	1812.94	10.8139	5.0493	664.547	527.24	380.958	3453.24	61.732	2.7855	296.522	82.58	24.28	1110.1	0.6872	7.4265	437.607	171.61	240.733	2682.44	0.6205	10.0429	8.5921	41.68	8.5801	1406.11	1.002	12.5027
	552.371	92.2	452.087	2184.78	3.4948	6.573	495.498	332.81	328.199	2069.66	19.6314	9.2113	185.502	158.48	453.598	1534.22	0.9158	1.9398	669.891	71.08	210.241	3405.6	2.1913	4.5365	36.3877	119.71	3.283	1456.79	55.2436	12.4177
	553.142	315.23	111.091	2565.36	15	7.2571	691.186	268.9	277.169	1985.96	15	0.5913	134.345	196.68	23.513	3175.98	15	0.227	1106.44	391.29	207.82	3403.2	15	12.3851	0.9649	126.43	83.9008	1029.08	15	13.1655
	886.42	792.11	338.87	3241.51	64.6831	3.1567	574.239	389.16	413.988	3223.1	1.8632	30.3808	218.323	245.73	8.714	3963.12	66.1223	47.2948	732.112	275.04	212.563	3722.92	2.9524	10.4604	41.7151	326.9	16.3525	1791	3.9706	20.8842
	259.212	58.24	221.106	4057.55	0.2237	18.7058	447.065	277.59	543.43	2505.94	42.7686	15.0348	137.391	79.1	47.938	1915.85	5.1235	7.76	663.434	621.06	279.105	3664.6	34.505	22.4695	1.4371	21.1	13.355	1869.18	4.3239	11.943
	757.456	383.97	173.309	3271.64	25.9697	7.5239	217.005	236.19	84.464	1169.35	39.985	2.2004	348.15	237.5	164.33	2146.32	0.4743	2.5715	257.724	151.14	268.165	1036.87	35.3112	9.3743	1.7813	15.27	23.5002	2531.57	13.209	5.7673
	1025.21	175.3	256.265	1383.14	0.4943	3.3787	682.56	266.37	177.23	1556.75	13.354	9.4244	83.328	115.23	126.235	1288.7	0.2206	6.1069	591.091	354.14	224.24	3327.72	9.4182	11.3525	22.6533	21.99	23.0181	1688.95	14.6585	6.2171
	308.578	114.75	189.656	1494.62	9.2163	4.2645	1045.14	204.75	512.191	2755.62	4.225	31.0269	236.641	136.17	195.435	1353.27	1.973	13.3009	569.528	204.81	226.24	3637.11	1.2255	4.4295	1.8289	10.84	1.1422	2268.55	7.2018	8.4116
	MSGN1	DAPI	MSGN1	DAPI	MSGN1	DAPI	MSGN1	DAPI	MSGN1	DAPI	MSGN1	DAPI	MSGN1	DAPI	MSGN1	DAPI	MSGN1	DAPI	MSGN1	DAPI	MSGN1	DAPI	MSGN1	DAPI	MSGN1	DAPI	MSGN1	DAPI	MSGN1	DAPI
exp.	huMSGN1 (WT); 0.5 µg; cytoplasma		huMSGN1 (WT); 0.5 µg; nucleus		huMSGN1 (WT); 0.5 µg; background		huMSGN1 (p.Arg125Leu); 0.5 µg; cytoplpasma		huMSGN1 (p.Arg125Leu); 0.5 µg; nucleus		huMSGN1 (p.Arg125Leu); 0.5 µg; background		WT huMSGN1 1.0, Zytoplasma		WT huMSGN1 1,0, Kern		background, WT huMSGN1 1,0		Mut huMSGN1 1,0, Zytoplasma		Mut huMSGN1 1,0, Kern		background, Mut huMSGN1 1,0		w/o 1st cont.; cytoplasma		w/o 1st cont.; nucleus		w/o 1st cont.; background
MW	458.177	223.418	185.804	2382.76	12.5389	8.54216	250.353	232.394	173.451	1962.24	12.6126	18.9655	314.641	142.459	210.371	1832.08	11.4478	9.35224	392.494	184.063	170.189	2051.64	8.72812	9.56824	22.764	52.3437	22.5636	1325.9	14.6386	9.05116
MW diff	210.521	120.486	88.2998	677.551	13.508	4.94142	209.88	112.625	122.566	541.795	12.8623	16.0436	113.255	58.9779	91.9563	580.47	13.1194	5.10736	197.906	104.241	61.8444	949.636	8.55698	4.95821	20.3363	38.988	20.3041	422.706	12.0868	3.53427
n	30	30	30	30	30	30	30	30	30	30	30	30	30	30	30	30	30	30	30	30	30	30	30	30	30	30	30	30	30	30

## Sheet: Fig. 4D
Quantification of tbxa ISH signal in posterior PSM cells
WT (uninjected)	msgn1 (WT)	msgn1 (p.R71L)
1.14691	0.0944174	0.245254
0.664745	0.294721	0.0184201
1.07682	0.262979	0.0283831
0.867018	0.417522	0.318471
1.21074	0.101948	0.0425168
0.913358	0.338628	0.0670769
1.08736	0.131026	0.0576931
1.09235	0.26935	0.0309318
1.19754	0.247107	0.0203895
1.05145	0.539743	0.0392171
0.958771	0.0264137	0.0634741
0.807819	0.0926797	0.308074
1.21897	0.38937	0.506617
1.03442	0.0542176	0.640618
0.790905	0.0201578	0.362465
0.888103	0.32658	0.136565
0.992715	0.275838	0.059734
1.04529	0.329338	0.802616
0.850595	0.369945	0.679942
0.989298	0.397194	0.0438121
1.01794	0.750896	0.0683896
0.99774	0.377104	0.103119
1.11293	0.605248	0.0407391
0.935334	0.438975	0.2211
0.882973	0.611766	0.0615868
1.00415	0.109637	0.0696198
1.0252	0.114659	0.224926
1.08622	0.377532	0.202739
1.13505	0.881584	0.401653
0.917275	0.76265	0.112845
1.0792	0.749507	0.234584
1.11124	0.673851	0.19308
1.02584	0.873978	0.657659
1.11	0.458841	0.290625
1.03177	0.304109	0.731678
0.982233	0.593968	0.21278
0.960716	0.267099	0.169172
1.06017	0.404426	0.331364
0.832378	0.328017	0.156932
0.955551	0.233054	0.0671334
0.9917	0.457119	0.785136
0.954213	0.805314	0.415424
1.05424	0.353837	0.0889374
1.02364	0.144978	0.281635
0.939103	0.288616	0.294928
0.998968	0.59722	0.097353
0.955073	0.215076	0.679367
0.868814	0.227316	0.248642
1.06515	0.150333	0.335763
	0.180266	0.283452
	0.146795	0.478445
	0.727661	0.336815
	0.639584	0.13704
	0.686348	0.349342
	0.603149
	0.520141
	0.698876
	0.466491
49	58	54	observed embryos [n]
1	0.393193	0.256227	mean signal value

## Sheet: Fig. 4E and F
Number of injected embryos for mosaic transient-transgenic overexpression of zebrafish wildtype msgn1
Injected plasmid:	msgn1:mCherry-2A-msgn1
Plasmid concentration:	25 ng/µl
Injection volume:	1.7 to 4.2 nl
Severe phenotype:	Strong deformation of tail development and/or pectoral fin buds missing in embryos between 18 and 48 hpf
Experiment nr.	Fish strain	Injection stage	Injected embryos [n]	mCherry positive [n]	Severe phenotype [n]	Incubation temperature	Uninjected controls[n]	mCherry positive cont [n]	Severe phenotype cont [n]
1	AB/AB	one cell stage	28	14	2	28.5°C	17	0	0
2			41	30	10	28.5°C	17	0	0
3			19	3	2	28.5°C	2	0	0
4			103	40	11	28.5°C	45	0	0
5			75	61	17	28.5°C	75	0	0
6a	tp1:VenusPEST	one cell stage	46	24	9	28.5°C	114	0	1
6b		one cell stage	22	13	5	25°C	24	0	0
7a		one cell stage	101	41	12	28.5°C	na	na	na
7b		one cell stage	28	14	4	25°C	na	na	na
8a		2 cell stage	52	na	8	28.5°C	98	0	0
8b		4 to 8 cell stage	17	na	5	28.5°C
9a		2 cell stage	35	na	9	25°C	54	0	0
9b		4 to 8 cell stage	23	na	9	25°C
10a		2 cell stage	22	20	3	28.5°C	67	0	1
10b		4 to 8 cell stage	20	18	3	28.5°C
10c		2 cell stage	11	11	1	25°C	185	0	7
10d		4 to 8 cell stage	32	18	1	25°C
Summary	Fish strain	Injection stage	Injected embryos [n]	Severe phenotype [n]	Severe phenotype [%]		Uninjected controls[n]	Severe phenotype cont [n]	Severe phenotype cont [%]
	AB/AB	one cell stage	266	42	15.7895		156	0	0
	tp1:VenusPEST	one cell stage	197	30	15.2284		138	1	0.724638
	tp1:VenusPEST	2 cell stage	120	21	17.5		404	8	1.9802
	tp1:VenusPEST	4 to 8 cell stage	92	18	19.5652

## Sheet: Fig. S5 and S6
Number of injected embryos for mosaic transient-transgenic overexpression of zebrafish msgn1 (p.R71L) and human MSGN1 (p.R125L)
Injected plasmid:	msgn1:mCherry-2A-msgn1 p.(WT), Zebrafish; or msgn1:mCherry-2A-msgn1 p.(R71L), Zebrafish; or msgn1:mCherry-2A-MSGN1 p.(R125L), Human
Plasmid concentration:	25 ng/µl
Injection volume:	1.7 to 4.2 nl
Severe phenotype:	Strong deformation of tail development and in embryos between 16 and 48 hpf
Experiment nr.	Fish strain	Construct	Injection stage	Injected embryos [n]	mCherry positive [n]	Severe phenotype [n]	Incubation temperature	Uninjected controls[n]	mCherry positive cont [n]	Severe phenotype cont [n]
11a	tp1:VenusPEST	msgn1:mCherry-2A-zf msgn1 (p.R71L)	one cell stage	13	11	4	25°C	59	0	0
11b			4 to 8 cell stage	12	10	4	25°C
11c		msgn1:mCherry-2A-hu MSGN1 (p.R125L)	one cell stage	34	27	10	25°C
11d			4 to 8 cell stage	18	14	4	25°C
14a	tp1:VenusPEST	msgn1:mCherry-2A-zf msgn1 (p.R71L)	one cell stage	25	23	8	25°C	58	0	0
14b		msgn1:mCherry-2A-hu MSGN1 (p.R125L)	one cell stage	52	49	14	25°C
15a	AB/AB	msgn1:mCherry-2A-msgn1 (WT)	4 to 8 cell stage	28	24	4	28.5°C	68	0	0
15b		msgn1:mCherry-2A-zf msgn1 (p.R71L)	4 to 8 cell stage	41	40	10	28.5°C
15c		msgn1:mCherry-2A-hu MSGN1 (p.R125L)	4 to 8 cell stage	40	28	12	28.5°C
Summary	Fish strain		Injection stage	Injected embryos [n]	Severe phenotype [n]	Severe phenotype [%]		Uninjected controls[n]	Severe phenotype cont [n]	Severe phenotype cont [%]
	AB/AB	msgn1:mCherry-2A-msgn1 (WT)	na	28	4	14.2857
	tp1:VenusPEST and AB/AB	msgn1:mCherry-2A-zf msgn1 (p.R71L)	na	91	26	28.5714		185	0	0
		msgn1:mCherry-2A-hu MSGN1 (p.R125L)	na	144	40	27.7778
Number of injected embryos for mosaic transient-transgenic overexpression of human CMV:MSGN1 plasmids
Injected plasmid:	CMV:MSGN1-tagged (WT) or CMV:MSGN1-tagged p.(R125L)
Plasmid concentration:	12,5 ng/µl
Injection volume:	4.2 nl
Phenotype:	Deformation of tail development in embryos at 18 hpf
Injection control:	FITC-Dextan (WT) or Rhodamine-Dextran p.(R125L)
Experiment nr.	Fish strain	Construct	Injection stage	Injected embryos [n]	injection contr. / Dextan positve [n]	Phenotype [n]	Incubation temperature	Uninjected controls[n]	injection contr. / Dextan positve [n]	Phenotype cont [n]
12a	AB/AB	CMV:MSGN1-tagged (WT)	one cell stage	20	20	4	25°C	10	0	0
12b		CMV:MSGN1-tagged (p.R125L)	one cell stage	21	21	5	25°C
13a	AB/AB	CMV:MSGN1-tagged (WT)	one cell stage	31	30	10	25°C	41	0	0
13b		CMV:MSGN1-tagged (p.R125L)	one cell stage	29	29	11	25°C
13c		CMV:MSGN1-tagged (WT)	one cell stage	12	12	5	28.5°C	12	0	0
13d		CMV:MSGN1-tagged (p.R125L)	one cell stage	12	12	7	28.5°C
Summary	Fish strain		Injection stage	Injected embryos [n]	Severe phenotype [n]	Severe phenotype [%]		Uninjected controls[n]	Severe phenotype cont [n]	Severe phenotype cont [%]
	AB/AB	CMV:MSGN1-tagged (WT)	one cell stage	63	19	30.1587		63	0	0
		CMV:MSGN1-tagged (p.R125L)		62	23	37.0968
